# Supplementary material for: Silver Nanoparticles Embedded on Reduced Graphene Oxide@Copper Oxide Nanocomposite for High Performance Supercapacitor Applications
Source: Materials (Basel). 2021 Sep 3;14(17):5032. doi: 10.3390/ma14175032 (PMC8434351; doi:10.3390/ma14175032)
Supplement: Supplementary file 1 [file materials-14-05032-s001.zip]

Archive with 1 entries (1 files):
- materials-1336671-Supplementary.pdf
